# Supplementary material for: Prevalence and factors associated with adverse birth outcomes among women with chronic hypertension in Rangpur: A multi-center cross-sectional study
Source: PLoS One. 2025 Dec 11;20(12):e0337526. doi: 10.1371/journal.pone.0337526 (PMC12697937; doi:10.1371/journal.pone.0337526)
Supplement: S1 File — (ZIP) [file pone.0337526.s002.zip]

Archive with 3 entries (2 files):
- Data_Questionnaire/
- Data_Questionnaire/ABO_Dataset.dta
- Data_Questionnaire/ABO_SurveyQuestionnaire.docx
